# Supplementary material for: Inference of Gene Regulatory Networks with Sparse Structural Equation Models Exploiting Genetic Perturbations
Source: PLoS Comput Biol. 2013 May 23;9(5):e1003068. doi: 10.1371/journal.pcbi.1003068 (PMC3662697; doi:10.1371/journal.pcbi.1003068)
Supplement: Table S1 — Thirty nine immune-related human genes used to infer a network. (XLSX) [file pcbi.1003068.s006.xlsx]

## Sheet: Sheet1
Gene ID	eQTL SNP ID	Gene name	Gene description
ENSG00000106052	rs2237342	Tax1bp1	Tax1 (human T-cell leukemia virus type I) binding protein 1
ENSG00000132740	rs583182	IGHMBP2	immunoglobulin mu binding protein 2
ENSG00000204275	rs17843593	HLA-DQB2	major histocompatibility complex, class II, DQ beta 2
ENSG00000204276	rs9275150	HLA-DQA2	major histocompatibility complex, class II, DQ alpha 2
ENSG00000198502	rs35366052	HLA-DRB5	major histocompatibility complex, class II, DR beta 5
ENSG00000136270	rs3757573	TBRG4	transforming growth factor beta regulator 4
ENSG00000177675	rs1419974	Cd163l1	CD163 molecule-like 1
ENSG00000104951	rs2305916	IL4I1	interleukin 4 induced 1
ENSG00000102524	rs6492104	TNFSF13B	tumor necrosis factor (ligand) superfamily, member 13b
ENSG00000207936	rs2431697	MIR146A	microRNA 146a
ENSG00000132185	rs1340978	FCRLA	Fc receptor-like A
ENSG00000182326	rs1984564	C1s	complement component 1, s subcomponent
ENSG00000204600	rs2844796	HLA-L	major histocompatibility complex, class I, L (pseudogene)
ENSG00000196776	rs721328	CD47	CD47 molecule
ENSG00000164111	rs2306416	ANXA5	annexin A5
ENSG00000211762	rs1004668	trbC1, Trbv19	T cell receptor beta variable 19; T cell receptor beta constant 1
ENSG00000189171	rs11548104	S100A13	S100 calcium binding protein A13
ENSG00000160293	rs2502750	VAV2	vav 2 guanine nucleotide exchange factor
ENSG00000135318	rs7772233	NT5E	5'-nucleotidase, ecto (CD73)
ENSG00000219322	rs2743941	HLA-K	major histocompatibility complex, class I, K (pseudogene)
ENSG00000104974	rs8101605	LILRA1	leukocyte immunoglobulin-like receptor, subfamily A (with TM domain), member 1
ENSG00000196126	rs7748270	HLA-DRB4, hla-drb1	major histocompatibility complex, class II, DR beta 4; major histocompatibility complex, class II, DR beta 1
ENSG00000213231	rs2296310	TCL1B	T-cell leukemia/lymphoma 1B
ENSG00000179344	rs1063355	HLA-DQB1,LOC100133583	major histocompatibility complex, class II, DQ beta 1; similar to major histocompatibility complex, class II, DQ beta 1
ENSG00000197747	rs2932586	S100A10	S100 calcium binding protein A10
ENSG00000179750	rs2179233	APOBEC3B	apolipoprotein B mRNA editing enzyme, catalytic polypeptide-like 3B
ENSG00000189403	rs2388545	HMGB1, HMGB1L10	high-mobility group box 1; high-mobility group box 1-like 10
ENSG00000206503	rs3893259	HLA-A	major histocompatibility complex, class I, A
ENSG00000168384	rs2395309	hla-dpa1	major histocompatibility complex, class II, DP alpha 1
ENSG00000163191	rs3122300	S100A11,S100A11P1	S100 calcium binding protein A11; S100 calcium binding protein A11 pseudogene
ENSG00000162892	rs3093427	Il24	interleukin 24
ENSG00000211897	rs2753563	IGHV3-11,IGHV3-7, IGHG3, ighg1,IGH@,IGHM,ighv4-31	immunoglobulin heavy constant gamma 1 (G1m marker); immunoglobulin heavy constant mu; immunoglobulin heavy variable 3-7; immunoglobulin heavy constant gamma 3 (G3m marker); immunoglobulin heavy variable 3-11 (gene/pseudogene); immunoglobulin heavy variable 4-31; immunoglobulin heavy locus
ENSG00000133466	rs8136713	C1QTNF6	C1q and tumor necrosis factor related protein 6
ENSG00000112799	rs9379045	LY86	lymphocyte antigen 86
ENSG00000218865	rs6929675	MICD	MHC class I polypeptide-related sequence D
ENSG00000104689	rs7829982	TNFRSF10A	tumor necrosis factor receptor superfamily, member 10a
ENSG00000139192	rs2243977	TAPBPL	TAP binding protein-like
ENSG00000204472	rs1800629	Aif1	allograft inflammatory factor 1
ENSG00000164733	rs1293288	CTSB	cathepsin B
