# Supplementary material for: Inference of Gene Regulatory Networks with Sparse Structural Equation Models Exploiting Genetic Perturbations
Source: PLoS Comput Biol. 2013 May 23;9(5):e1003068. doi: 10.1371/journal.pcbi.1003068 (PMC3662697; doi:10.1371/journal.pcbi.1003068)
Supplement: Table S2 — Edges of the gene network in Figure 6 inferred with the SML algorithm and edges detected with AL and QDG algorithms. (XLSX) [file pcbi.1003068.s007.xlsx]

## Sheet: Sheet1
regulating gene	target gene		Detection Frequency
		SML	QDG	AL
HLA-DRB4	HLA-DPA1	100	81	1
HLA-DPA1	HLA-DRB4	100	19	0
HLA-DQB1	HLA-DRB4	99	6	0
HLA-DRB4	HLA-DQB1	95	7	0
HLA-DPA1	HLA-A	94	0	2
HLA-DRB5	HLA-DPA1	93	13	0
FCRLA	IGH	91	2	0
HLA-DQA2	HLA-DQB1	89	2	0
HLA-A	HLA-DPA1	89	0	0
IL4I1	HLA-A	86	0	0
IGH	HLA-DRB4	85	0	0
IGH	HLA-A	84	2	0
HLA-DQB1	HLA-DQA2	83	2	0
HLA-DRB4	HLA-A	82	0	1
HLA-DPA1	HLA-DRB5	80	40	0
HLA-DQB2	HLA-DQA2	6	86	0
Tax1bp1	CD47	0	83	2
HLA-DRB5	CD47	0	0	93
Note:
1. The frequency is the number of times that the edge is detected in 100 runs of the
algorithm with 100 random subsmaples of the data
2. Highlighted cells stand for the frequency above the cutoff for FDR<0.1
