# Supplementary material for: Inference of Gene Regulatory Networks with Sparse Structural Equation Models Exploiting Genetic Perturbations
Source: PLoS Comput Biol. 2013 May 23;9(5):e1003068. doi: 10.1371/journal.pcbi.1003068 (PMC3662697; doi:10.1371/journal.pcbi.1003068)
Supplement: Software S1 — Software package implementing the SML algorithm. (ZIP) [file pcbi.1003068.s008.zip]

Archive with 11 entries (11 files):
- stability_selection.m
- sparse_maximum_likelihood.m
- software_documentation.txt
- grandom.m
- giExpGtimpute_nooutliers.mat
- demo_SML.m
- cross_validation_SML.m
- cross_validation_ridge.m
- constrained_ridge.m
- constrained_ML.m
- centerYX.m
