# Supplementary material for: Inference of Gene Regulatory Networks with Sparse Structural Equation Models Exploiting Genetic Perturbations
Source: PLoS Comput Biol. 2013 May 23;9(5):e1003068. doi: 10.1371/journal.pcbi.1003068 (PMC3662697; doi:10.1371/journal.pcbi.1003068)
Supplement: Software S1 — Software package implementing the SML algorithm. (ZIP) [file pcbi.1003068.s008.zip › stability_selection.m]

function [B_ss,S_ss,P_ss]=stability_selection(data_filename,target_fdr,params)%.Nboostrap,Nb,Kcv,tshd)

if(nargin==2)
    params=[];
end

if(isfield(params,'Kcv'))
    Kcv=params.Kcv
else
    Kcv=5;
end

if(isfield(params,'Nboostrap'))
    Nboostrap=params.Nboostrap;
else
    Nboostrap=50;
end

if(isfield(params,'subsample_size'))
    Nb=params.subsample_size;
else
    Nb=50;
end

if(isfield(params,'treshold'))
    tshd=params.treshold;
else
    tshd=0.8;
end

if(isfield(params,'rho_factors'))
    rho_factors=params.rho_factors;
else
    rho_factors=10.^[-6:0.2:1];
end

if(isfield(params,'lambda_factors'))
    lambda_factors=params.lambda_factors;
else
    lambda_factors=10.^[0:-.2:-2.5];
end

if(isfield(params,'maxiter'))
    maxiter=params.maxiter;
else
    maxiter=1000;
end

if(isfield(params,'verbose'))
    verbose=params.verbose;
else
    verbose=1;
end

warning off MATLAB:log:logOfZero
warning off MATLAB:singularMatrix

Power_ms=[];


L=length(lambda_factors);

load(data_filename);%loads X and Y
[M,N]=size(X);
IM=speye(M);

for ilambda=1:L
    NLS{ilambda}=sparse(zeros(M)); %counts the frequency of appeareance of each entry in BL
    BLS{ilambda}=sparse(zeros(M)); %averages the BL obtained for such lambda across boostrap iterations
end
        
for boostrap=1:Nboostrap
        
        if(verbose>1),display(['Boostrap iteration'  ', boostrap =' num2str(boostrap)]),end
        indexesb=randsample(N,Nb);
        Yb=Y(:,indexesb);
        Xb=X(:,indexesb);
        [Ybc,Xbc]=centerYX(Yb,Xb);   
        [rho_factor,sigma2]=cross_validation_ridge(Yb,Xb,params);
        [BRDG,fRDG,mue2]=constrained_ridge(Yb,Xb,rho_factor);
        W=1./abs(BRDG);
        
        
        Dxx=diag(1./diag(Xbc*Xbc'));
        Rxy=diag(diag(Xbc*Ybc'));
        
        Q=Nb*sigma2*IM-(Ybc-Dxx*Rxy*Xbc)*Ybc';
        lambda_factor_prev=1;
        BL=zeros(M);
        fL=ones(M,1);
        
        for ilambda=1:L
           lambda_factor=lambda_factors(ilambda);
            if(verbose>0),display(['Entering Weighted_LassoS3: lambda_factor=' num2str(lambda_factor) ', boostrap =' num2str(boostrap) ', ilambda =' num2str(ilambda)]),end
            [BL,fL]=sparse_maximum_likelihood(W,BL,fL,Yb,Xb,Q,lambda_factor,lambda_factor_prev,sigma2,params);
            Q=Nb*sigma2*inv(IM-BL)-(Ybc-BL*Ybc-bsxfun(@times,fL,Xbc))*Ybc';
            lambda_factor_prev=lambda_factors(ilambda);
            NLS{ilambda}=sparse(NLS{ilambda}+abs(sign(BL)));
            BLS{ilambda}=BLS{ilambda}+BL/Nboostrap;
        end%ilambda
end %bootstrap
        
        
Mask=1-IM;
stop=0; 
for ilambda=L:-1:1
    qstable=sum(sum(NLS{ilambda}>tshd*Nboostrap));
    q=sum(sum(NLS{ilambda}))/Nboostrap;
    qbar=sum(sum((NLS{ilambda}<=tshd*Nboostrap).*(NLS{ilambda}>0).*NLS{ilambda}/Nboostrap));
    ev=q^2/(2*tshd-1)/(M^2-M);
    fdr=ev/qstable;
    S_ms=double(NLS{ilambda}>tshd*Nboostrap); 

    display(['Stability selection, ilambda=' num2str(ilambda) ',E(V)=' num2str(ev) ',fdr=' num2str(fdr) ', q_{stable} =' num2str(qstable) ', q =' num2str(q)]);
            
    if((fdr<=target_fdr)& ~stop);
        qlambda=qstable;
        ilambda_ss=ilambda;
        stop=1;
        S_ss=double(NLS{ilambda_ss}>tshd*Nboostrap);
    end
end
if stop==0
    ilambda_ss=ilambda;
    S_ss=double(NLS{ilambda}>tshd*Nboostrap);
end

B_ss=BLS{ilambda_ss}.*(S_ss);
P_ss=NLS{ilambda_ss}/Nboostrap;
        
         
