# Supplementary material for: Inference of Gene Regulatory Networks with Sparse Structural Equation Models Exploiting Genetic Perturbations
Source: PLoS Comput Biol. 2013 May 23;9(5):e1003068. doi: 10.1371/journal.pcbi.1003068 (PMC3662697; doi:10.1371/journal.pcbi.1003068)
Supplement: Software S1 — Software package implementing the SML algorithm. (ZIP) [file pcbi.1003068.s008.zip › sparse_maximum_likelihood.m]

function [B,f,me]=sparse_maximum_likelihood(W,B,f,Y,X,Q,lambda_factor,lambda_factor_prev,sigma2,params)
if(nargin==9)
    params=[];
end
if(isfield(params,'maxiter'))
    maxiter=params.maxiter;
else
    maxiter=1000;
end

if(isfield(params,'verbose'))
    verbose=params.verbose;
else
    verbose=1;
end

[Y,X,meanY,meanX]=centerYX(Y,X);
[M,N]=size(Y);

IM=speye(M);
dxx=(1./diag(X*X'));
rxy=(diag(X*Y'));
DxxRxy=sparse(diag(dxx.*rxy));
lambda_max=max(max(abs(N*sigma2*IM - (Y*(Y'-X'*DxxRxy)))./W  ));

lambda=lambda_max*lambda_factor;

Dlambda=(2*lambda_factor-lambda_factor_prev)*lambda_max*W;
S=(abs(Q)>=Dlambda);

s=sum(S,2);

ei=zeros(M,1);
qdif=M^2;
f0=zeros(M,1);
F1=zeros(M);
for i=1:M
    f0(i)=(X(i,:)*Y(i,:)')/(X(i,:)*X(i,:)');
    F1(:,i)=(Y*X(i,:)')/(X(i,:)*X(i,:)');
end

B=B.*S;
Bs=[];
for k=1:maxiter
    BFold=[B f];
    if(verbose>2),display(['WLS: iteration k=' num2str(k) ', support difference=' num2str(qdif) ', s_over_m2=' num2str(sum(sum(S))/(M^2))]),end
    for i=1:M
        if verbose>3
            display(['WLS: iteration k=' num2str(k) ', row i=' num2str(i) ', s(i)=' num2str(s(i))]) 
        end
        if (s(i))
            ei(i)=1;
            %zi is used and updated below in order to compute the m_ij=cofactor_ij/det(I-B)
            zi=(IM-B)\ei;
            js_i=find(S(i,:)>0);
            for j=js_i
               m_ij=zi(j);
               B_old=B(i,j);
               if(j~=i)
                lambdaW=lambda*W(i,j);
                %compute coefs r_ij(=alpha_ij) beta_ij and d_ij:=[det(I-B)+c_ijB(i,j)]/c_ij 
                y_j=Y(j,:)';
                BiT=B(i,:);
                BiT(j)=0; %to remove B(i,j) and obtain the ith row of B\ij;
                a_iT=(ei'-BiT)*Y-f(i)*X(i,:);
                r_ij=y_j'*y_j;
                beta_ij=a_iT*y_j;
                if(m_ij==0) %go to the linear equation 
                    Bij=(beta_ij-lambdaW)/r_ij; %linear equation, assume B_ij>0
                    if Bij>0
                        B(i,j)=Bij;
                    else
                        Bij=(beta_ij+lambdaW)/r_ij; %linear equation, assume B_ij<0
                        if Bij<0
                            B(i,j)=Bij;
                        else
                            B(i,j)=0;
                        end %Bij<0
                    end %B_ij>0
            
                else%if m_ij ~=0 go to the quadratic equation
                    %now let see which roots are candidates; 0 is always a candidate
                    %quadratic equation, assume Bij>0
                    d_ij=1/m_ij+B(i,j);
                    theta_ijp=r_ij*d_ij+beta_ij-lambdaW;
                    k_ijp=d_ij*(beta_ij-lambdaW)-N*sigma2;
                    q_ijp=theta_ijp^2-4*r_ij*k_ijp;
                    Bijpp=(1/(2*r_ij))*(theta_ijp+sqrt(q_ijp));
                    Bijpm=(1/(2*r_ij))*(theta_ijp-sqrt(q_ijp));
                               
                    %quadratic equation, assume Bij<0
                    %do not compute theta and k again, 
                    %use instead (q_ij-)=(q_ij+) -4lambdaW(beta_ij-r_ijd_ij)
                    %theta_ij=r_ij*d_ij+beta_ij+lambdaW;
                    %k_ij=d_ij*(beta_ij+lambdaW)-N*sigma2;
                    q_ijm=q_ijp +4*lambdaW*(beta_ij-r_ij*d_ij);
                    theta_ijm=theta_ijp+2*lambdaW;
                    Bijmm=(1/(2*r_ij))*(theta_ijm-sqrt(q_ijm));
                    Bijmp=(1/(2*r_ij))*(theta_ijm+sqrt(q_ijm));
                    candsBij=[0, Bijmm, Bijmp, Bijpm, Bijpp]';
                    %discarding roots that do not satisfy the sign condition  
                    candsBij=candsBij.*(([1 -1 -1 1 1]'.*candsBij)>0);
                    Lss=sigma2*N*log((d_ij-candsBij).^2+1e-16   )/2-0.5*sum((ones(length(candsBij),1)*a_iT-candsBij*Y(j,:)).^2,2)-lambdaW*abs(candsBij);
                    [f_max,l_max]= max(Lss);
                    B(i,j)=candsBij(l_max);
                end% m_ij==0
            
            end%if(j~=i)
                dB=B_old-B(i,j);
                zi=zi/(1+dB*m_ij);
         
            end%j
       
        f(i)=f0(i)-B(i,:)*F1(:,i);
     
        ei(i)=0;
        
        
        
         else%s(i)
            B(i,:)=zeros(1,M);
            f(i)=f0(i);
         end%s(i)
    end%i
    
    delta_BF=norm(BFold-[B f],'fro')/(norm(BFold,'fro')+1e-10);
    if (delta_BF<1e-4);
        if verbose>1
             display(['WLS: iteration k=' num2str(k) ', \delta(BF)=' num2str(delta_BF)] )
        end
        me=(IM-B)*meanY-bsxfun(@times,f,meanX);
        return
    end
end %k

me=(IM-B)*meanY-bsxfun(@times,f,meanX);
if verbose>1
    display(['WL2: exit on maxiter, \delta(BF)=' num2str(delta_BF) ]) 
end
