# Supplementary material for: Inference of Gene Regulatory Networks with Sparse Structural Equation Models Exploiting Genetic Perturbations
Source: PLoS Comput Biol. 2013 May 23;9(5):e1003068. doi: 10.1371/journal.pcbi.1003068 (PMC3662697; doi:10.1371/journal.pcbi.1003068)
Supplement: Software S1 — Software package implementing the SML algorithm. (ZIP) [file pcbi.1003068.s008.zip › software_documentation.txt]

PACKAGE: sparse network inference

FUNCTIONS

*********************************************************************************************************************
sparse_maximum_likelihood() 
--- core algorithm implementing the l1-regularized maximum likelihood method [1, pp.10-12] ---

--- inputs ---
W:	  		matrix of weights (of dimensions NgxNg)

B:    			initialization for B

f:			initialization for the diagonal of matrix F

X: 			genotype data (matrix of diemnsions NgxN)

Y: 			expression levels (matrix of diemnsions NgxN)

Q: 			derivative matrix used for the discarding rules (see  [2, pp. 1-2] and footnote 1)

lambda_factor: 		scalar factor used to compute lambda=lambda_max*lambda_factor 

lambda_factor_prev: 	point preceding lambda_factor in the grid lambda_factors (see footnote 2)

sigma2:			estimate for the variance of the model error (see cross_validation_ridge() )

parameters: parameters: extra optional parameters (see description below) 

--- outputs ---
B:  	sparse matrix representing the network topology according to the structural equation model (1)

f:	diagonal of matrix F

m:	intercept
	
*********************************************************************************************************************
constrained_ridge() 
--- preliminary estimator given by (8)-(9) [1, p.10] ---

--- inputs ---
X: genotype data (matrix of diemnsions NgxN)

Y: expression levels (matrix of diemnsions NgxN)

parameters: parameters: extra optional parameters (see description below) 

--- outputs ---
B:  	sparse matrix representing the network topology according to the structural equation model (1)

f:	diagonal of matrix F

me:	intercept

*********************************************************************************************************************
cross_validation_ridge() 
--- selects the the ridge parameter rho in (4) [1, p.4]. via cross validation [2, p.1] ---

--- inputs ---
X: genotype data (matrix of diemnsions NgxN)

Y: expression levels (matrix of diemnsions NgxN)

parameters: parameters: extra optional parameters (see description below) 

--- outputs ---
rho_factor: optimal rho factor according to cross validation (see parameters.rho_factors below) 

sigma2:     estimate for the variance of the model error		

*********************************************************************************************************************
stability_selection() 
--- selects the sparsity level in (3) [1, p.4] via stability selection [2, p.3] ---

--- inputs ---
data_file:  string with the name of the matlab file containing data X and Y (matrices of diemsions NgxN)

target_fdr: the prescribed fdr that is to be theoretically guaranteed

parameters: extra optional parameters (see description below) 

--- outputs ---
B_ss:  sparse matrix representing the network topology according to the structural equation model (1)

S_ss: set of inferred edges

P_ss: frequency of edge selection accross boostrap iterations 

*********************************************************************************************************************
cross_validation_SML() 
--- Selects sparsity level in (3) via cross validation on parameter \lambda [1, p.10] --- 
--- cross_validation_SML() is a faster but more unstable alternative to stability_selection() ---

--- inputs ---
X: genotype data (matrix of diemnsions NgxN)

Y: expression levels (matrix of diemnsions NgxN)

parameters: parameters: extra optional parameters (see description below) 

--- outputs ---
ilambda_factor: index for the optimal lambda factor according to cross validation 
		(index in the grid specified by the optional parameters.lambda_factors (see below))
		the nominal sparsifying parameter is given by lambda=lambda_max*lambda_factors(i) 

*********************************************************************************************************************
constrained_ML() 
--- solves (3) without regularization (\lambda=0) iterating only over a prescribed subset of entries of matrix B ---
--- constrained_ML() refines the estimation on an invariant support, and is an accessory to  cross_validation_SML() ---

--- inputs ---
B:    			initialization for B

f:			initialization for the diagonal of matrix F

S:			binary matrix (of dimensions NgxNg) indicating which entries of B are to be updated

X: 			genotype data (matrix of diemnsions NgxN)

Y: 			expression levels (matrix of diemnsions NgxN)

sigma2:			estimate for the variance of the model error (see cross_validation_ridge() )

parameters: parameters: extra optional parameters (see description below) 

--- outputs ---
B:  	sparse matrix representing the network topology according to the structural equation model (1)

f:	diagonal of matrix F

me:	intercept

*********************************************************************************************************************
centerXY()
--- centers the data ---

--- inputs ---
X: genotype data (matrix of diemnsions NgxN)

Y: expression levels (matrix of diemnsions NgxN)

--- outputs ---
X: genotype data (matrix of diemnsions NgxN)

Y: expression levels (matrix of diemnsions NgxN)

*********************************************************************************************************************
grandom()
--- Generate a random directed acyclic or cyclic graph (DAG or DCG) ---

--- inputs ---
ng: number of genes

ne: average number of edges per node

acyclic: acyclic=1 generates a DAG; acyclic=0 generates a DCG

--- outputs ---
A: ng x ng matrix; Aij=1 stands for an edge between from node j to i, Aij=0 if no edge between node i and j.

********************************************************************************************************************
********************************************************************************************************************
OPTIONAL PARAMETERS

NAME				DESCRIPTION							DEFAULT VALUE

parameters.KcV:		 	number of cross validation bins   				5

parameters.Nboostrap: 	 	number of repetitions for stability selection (SS) 		50

parameters.subsample_size; 	subsample size used in each iteration of SS			50

parameters.treshold; 		threshold utilized in stability selection 			0.8

parameters.verbose; 		level of verbosity from 0 to 5					1

parameters.rho_factors		grid of values for \lambda (relative to lambda_max)		10.^[-6:0.2:1];

parameters.lambda_factors 	grid of values for rho 						10.^[0:-.2:-2.5];

parameters.maxiter		maximum number of iteration for all iterative algorithms	1000

*********************************************************************************************************************
*********************************************************************************************************************
USAGE

--- simulated data and cross validation ---
demo_SML.m
-use this code to repeat simulations in [1]

--- real data and stability selection ---

target_fdr=0.1;
stability_selection('giExpGtimpute_nooutliers',target_fdr)
-use this code to get the results for the real data in [1]


*********************************************************************************************************************
*********************************************************************************************************************
REFERENCES

[1] X. Cai, J. A. Bazerque, and G. B. Giannakis, "Sparse Structural Equation Modeling for Inference of Gene 
Regulatory Networks Exploiting Genetic Perturbations," PLoS Computational Biology, 2013.

[2] X. Cai, J. A. Bazerque, and G. B. Giannakis, "Sparse Structural Equation Modeling for Inference of Gene 
Regulatory Networks Exploiting Genetic Perturbations, Supprting Text S1" PLoS Computational Biology, 2013.

********************************************************************************************************************
********************************************************************************************************************
FOOTNOTES
1) Set Q=Inf to deactivate the discarding rules

2) The grid is defined by the optional parameters.lambda_factors (see description above). lambda_factor-prev is 
   used to obtain lambda_{l-1}=lambda_max*lambda_factor_prev and then used for the discarding rules (see [2, pp.1-2])
   lambda_factor_prev becomes irrelevant when used with Q=Inf 
