# Supplementary material for: Inference of Gene Regulatory Networks with Sparse Structural Equation Models Exploiting Genetic Perturbations
Source: PLoS Comput Biol. 2013 May 23;9(5):e1003068. doi: 10.1371/journal.pcbi.1003068 (PMC3662697; doi:10.1371/journal.pcbi.1003068)
Supplement: Software S1 — Software package implementing the SML algorithm. (ZIP) [file pcbi.1003068.s008.zip › grandom.m]

function A=grandom(ng,ne,acyclic)
%A=grandom(ng,ne,acyclic): generate a random graph of ng edges
%Expected number of edges per node is ne
%Generate a DAG if acyclic=1 or a DCG if acyclic=0
%A(i,j)=1: an edge from node i to node j, 

temp=ng*(ng-1);
p=ne*ng/temp;
if p>1
    display(['Number of edges per node should be less than ' num2str((ng-1)/2)]);
    return;
end

Ne=binornd(temp, p);

if acyclic==1 %generate a DAG
    A =zeros(ng);
    g = sparse(ng,ng);
    temp=ng*ng;
    while nnz(g)<Ne
            edge = randsample(temp,1); % get a random edge
            g(edge) = true;
            g(edge) = graphisdag(g);
    end
    [i j s]=find(g);
    for k=1:length(i)
        A(i(k),j(k))=1;
    end
else   %generate a DCG
    DAGflag=100; 
    while DAGflag~=acyclic
        A=zeros(ng);
        I=1:ng;
        k=1;
        while k<Ne+1
            temp=randsample(I,2);
            if A(temp(1), temp(2))==0
                A(temp(1), temp(2))=1;
                k=k+1;
            end
        end
        g=sparse(A);  
        DAGflag=graphisdag(g);
    end    
end
