# Supplementary material for: Inference of Gene Regulatory Networks with Sparse Structural Equation Models Exploiting Genetic Perturbations
Source: PLoS Comput Biol. 2013 May 23;9(5):e1003068. doi: 10.1371/journal.pcbi.1003068 (PMC3662697; doi:10.1371/journal.pcbi.1003068)
Supplement: Software S1 — Software package implementing the SML algorithm. (ZIP) [file pcbi.1003068.s008.zip › demo_SML.m]

%%%%%%%%%%%%%%%%%%%%%%%%%%%%%%%%%%%%%%%%%%%%%%%%%%%%%%%%%%%%%%%%%%%%%%%%%%%%%%
%demo_SML: sparse_maximum_likelihood with simulated data and cross validation
%This demo can be used to repeat simulatons in the following paper:
%X. Cai, J. A. Bazerque, and G. B. Giannakis, "Sparse Structural Equation 
%Modeling for Inference of Gene Regulatory Networks Exploiting Genetic              
%Perturbations," PLoS Computational Biology, 2013.
%%%%%%%%%%%%%%%%%%%%%%%%%%%%%%%%%%%%%%%%%%%%%%%%%%%%%%%%%%%%%%%%%%%%%%%%%%%%%

Ng=10; %number of genes in the network
N=200; %number of samples
sigma=0.1; %standard devivation of the noise
Ne=3;   %average number of edges per node
acyclic=1; %generat directed acyclic network (DAG). acyclic=0 to generate a DCG

%%generate a DAG or DCG
Ag=grandom(Ng,Ne,acyclic);
[Ia Ja]=find(Ag);
bbr=rand(length(Ia),1);       
temp=find(bbr<0.5);
bbr(temp)=bbr(temp)-1;         
B0=zeros(Ng);
for i=1:length(Ia)
   B0(Ia(i), Ja(i))=bbr(i);
end

%%generate N samples of data based on the SEM 
F0=eye(Ng); 
E=sigma*randn(Ng, N);
X=round(2*rand(Ng,N))+1
Y=inv(eye(Ng)-B0)*(F0*X+E);

warning off MATLAB:log:logOfZero
warning off MATLAB:singularMatrix

%%set parameters
lambda_factors=10.^[0:-.1:-4];
params.Kcv=5;
params.rho_factors=10.^[-6:0.1:1];
params.lambda_factors=lambda_factors;
params.verbose=2;
params.maxiter=1000;

%%network inference     
[ilambda_cv]=cross_validation_SML(Y,X,params)
[rho_factor,sigma2]=cross_validation_ridge(Y,X,params);
[BR]=constrained_ridge(Y,X,rho_factor);
W=1./abs(BR);
[Yc,Xc]=centerYX(Y,X);
Dxx=diag(1./diag(Xc*Xc'));
Rxy=diag(diag(Xc*Yc'));
Q=N*sigma2-(Yc-Dxx*Rxy*Xc)*Yc';
lambda_factor_prev=1;
BL=zeros(Ng);
fL=ones(Ng,1);
for ilambda=1:ilambda_cv
    [BL,fL,mueL]=sparse_maximum_likelihood(W,BL,fL,Y,X,Q,lambda_factors(ilambda),lambda_factor_prev,sigma2,params);
    Q=N*sigma2*inv(eye(Ng)-BL)-(Y-BL*Y-bsxfun(@times,fL,X)-mueL*ones(1,N))*Y';
    lambda_factor_prev=lambda_factors(ilambda);
end %ilambda
     
display('Simulated ground-truth SEM matrix B')
B0
display('Inferred B via sparse maximum likelihood')
BL
