# Supplementary material for: Inference of Gene Regulatory Networks with Sparse Structural Equation Models Exploiting Genetic Perturbations
Source: PLoS Comput Biol. 2013 May 23;9(5):e1003068. doi: 10.1371/journal.pcbi.1003068 (PMC3662697; doi:10.1371/journal.pcbi.1003068)
Supplement: Software S1 — Software package implementing the SML algorithm. (ZIP) [file pcbi.1003068.s008.zip › cross_validation_SML.m]

function [ilambda_ms]=cross_validation_SML(Y,X,params)
if(nargin==2)
    params=[];
end
if(isfield(params,'Kcv'))
    Kcv=params.Kcv
else
    Kcv=5;
end

if(isfield(params,'rho_factors'))
    rho_factors=params.rho_factors;
else
    rho_factors=10.^[-6:0.2:1];
end

if(isfield(params,'lambda_factors'))
    lambda_factors=params.lambda_factors
else
    lambda_factors=10.^[0:-.2:-2.5];
end

if(isfield(params,'verbose'))
    verbose=params.verbose
else
    verbose=1;
end

if(isfield(params,'maxiter'))
    maxiter=params.maxiter
else
    maxiter=1000;
end


[M,N]=size(Y);
IM=eye(M);
Ntest=floor(N/Kcv);
Nlearn=N-Ntest;
Nlambdas=length(lambda_factors);
Errs=zeros(Nlambdas,Kcv);
Sigmas2=zeros(length(lambda_factors),Kcv);
err_mean=0;
err_sigma=0;
ilambda=0;

lambda_factor_prev=1;
while((ilambda<Nlambdas))
  ilambda=ilambda+1;
  for cv=1:Kcv
    test_indexes=[Ntest*(cv-1)+1:Ntest*cv];
    learn_indexes=setdiff([1:N],test_indexes);
    Ylearn=Y(:,learn_indexes);
    Xlearn=X(:,learn_indexes);
    Ytest=Y(:,test_indexes);
    Xtest=X(:,test_indexes);
    [Ylearn_centered,Xlearn_centered,meanX,meanY]=centerYX(Ylearn,Xlearn);
    if(ilambda==1)	
    	[rho_factor,sigma2learnt{cv}]=cross_validation_ridge(Ylearn,Xlearn,params);
      	[BRidge{cv},fRidge{cv},mueRidge{cv}]=constrained_ridge(Ylearn,Xlearn,rho_factor);
        W{cv}=1./abs(BRidge{cv});
        Dxx=diag(1./diag(Xlearn_centered*Xlearn_centered'));
        Rxy=diag(diag(Xlearn_centered*Ylearn_centered'));
        Q{cv}=Nlearn*sigma2learnt{cv}*inv(IM)-(Ylearn_centered-Dxx*Rxy*Xlearn_centered)*Ylearn_centered';
        BLs{cv}=sparse(zeros(M));
        fLs{cv}=ones(M,1);
    end
    if(verbose>2), display(['Entering SML: ilambda=' num2str(ilambda) ', cv=' num2str(cv)]),end
    [BL,fL,mueL]=sparse_maximum_likelihood(W{cv},BLs{cv},fLs{cv},Ylearn,Xlearn,Q{cv},lambda_factors(ilambda),lambda_factor_prev,sigma2learnt{cv},params);
    BLs{cv}=BL;
    fLs{cv}=fL;
    mueLs{cv}=mueL;
    SL=abs(sign(BL));
    ssl=sum(sum(SL));
    if(verbose>2),display(['Done SML: ilambda=' num2str(ilambda) ', cv=' num2str(cv) ', elapsed=' num2str(toc) ', nnz=' num2str(ssl) ]),end
    Q{cv}=Nlearn*sigma2learnt{cv}*inv(IM-BL)-(Ylearn-BL*Ylearn-bsxfun(@times,fL,Xlearn)-mueL*ones(1,Nlearn))*Ylearn';%save it for the next lambda
    if(verbose>3),display(['Entering: constrained_ML, ilambda=' num2str(ilambda) ', cv=' num2str(cv)]),end
    [BC,fC,mueC]=constrained_ML(BL,fL,SL,Ylearn,Xlearn,sigma2learnt{cv},maxiter);
    if(verbose>2),display(['Done: constrained_ML, ilambda=' num2str(ilambda) ', cv=' num2str(cv) ', elapsed=' num2str(toc)]),end
    A=IM-BC;
    Errs(ilambda,cv)=norm((A*Ytest-bsxfun(@times,fC,Xtest)-mueC*ones(1,Ntest)),'fro')^2;
    
  end %cv
   err_mean_prev=err_mean;
   err_sigma_prev=err_sigma;
   err_mean=mean(Errs(ilambda,:));
   err_sigma=std(Errs(ilambda,:));
   if(verbose>1),display(['cross validation SML,    N=' num2str(N)  ', ilambda=' num2str(ilambda) ', sigma2learnt=' num2str(sigma2learnt{cv}), ', err_mean=' num2str(err_mean)  ] ),end      
   lambda_factor_prev=lambda_factors(ilambda);  
end %while ilambda
    
errs_mean=sum(Errs,2)/Kcv;
[dummy,ilambda_ms]=min(errs_mean);
