# Supplementary material for: Inference of Gene Regulatory Networks with Sparse Structural Equation Models Exploiting Genetic Perturbations
Source: PLoS Comput Biol. 2013 May 23;9(5):e1003068. doi: 10.1371/journal.pcbi.1003068 (PMC3662697; doi:10.1371/journal.pcbi.1003068)
Supplement: Software S1 — Software package implementing the SML algorithm. (ZIP) [file pcbi.1003068.s008.zip › cross_validation_ridge.m]

function [rho_factor_m,sigma2ridge]=cross_validation_ridge(Y,X,params)

if(isfield(params,'rho_factors'))
    rho_factors=params.rho_factors;
else
    rho_factors=10.^[-6:0.2:1];
end

if(isfield(params,'Kcv'))
    Kcv=params.Kcv
else
    Kcv=5;
end


if(isfield(params,'verbose'))
    verbose=params.verbose;
else
    verbose=1;
end


[M,N]=size(Y);
IM=eye(M);
Nrho=length(rho_factors);
Errs=zeros(Nrho,Kcv);
Ntest=floor(N/Kcv);
min_attained=0;
irho=0;
err_mean=0;

while((irho<Nrho)&&(~min_attained))
    irho=irho+1;
    for cv=1:Kcv
        if(verbose>2)
            display(['cross validation ridge,    N=' num2str(N)   ', irho=' num2str(irho)  ', cv=' num2str(cv) ] ) 
        end
        test_indexes=[Ntest*(cv-1)+1:Ntest*cv];
        learn_indexes=setdiff([1:N],test_indexes);
        Ylearn=Y(:,learn_indexes);
        Xlearn=X(:,learn_indexes);
        Ytest=Y(:,test_indexes);
        Xtest=X(:,test_indexes);
        [BR,fR,mueR]=constrained_ridge(Ylearn,Xlearn,rho_factors(irho));
        A=IM-BR;
        Errs(irho,cv)=norm((A*Ytest-bsxfun(@times,fR,Xtest)-mueR*ones(1,Ntest)),'fro')^2;
        
    end%cv
    %check if the error starts to increase and then stop scanning for irhos
    err_mean_prev=err_mean;
    err_mean=mean(Errs(irho,:),2);
    if (verbose>1), display(['cross validation ridge,    N=' num2str(N)   ', irho=' num2str(irho)  ', err_mean=' num2str(err_mean) ]),end      
    if (irho>1)
       if (err_mean_prev<=err_mean)
           min_attained=1;
           %the minimium was attained for the previous irho
           irho=irho-1;%comment for nonstop
       end
    end
end %while irho


sigma2ridge=sum(Errs(irho,:))/(Ntest*M-1)/Kcv;
rho_factor_m=rho_factors(irho)*N/(N-Ntest);
