# Supplementary material for: Inference of Gene Regulatory Networks with Sparse Structural Equation Models Exploiting Genetic Perturbations
Source: PLoS Comput Biol. 2013 May 23;9(5):e1003068. doi: 10.1371/journal.pcbi.1003068 (PMC3662697; doi:10.1371/journal.pcbi.1003068)
Supplement: Software S1 — Software package implementing the SML algorithm. (ZIP) [file pcbi.1003068.s008.zip › constrained_ridge.m]

function [B,f,me]=constrained_ridge(Y,X,rho_factor,params)
if(nargin==3)
    params=[];
end
if(isfield(params,'verbose'))
    verbose=params.verbose;
else
    verbose=1;
end
[M,N]=size(Y);
[Y,X,meanY,meanX]=centerYX(Y,X);
NPresent=sum((Y~=0),2);

B=zeros(M);
f=zeros(M,1);
IM=speye(M);
I=speye(M-1);
if(verbose>2),display(['constrained_ridge: Entering, M=' num2str(M)   ', rho_factor=' num2str(rho_factor) ', N=' num2str(N) ] ),end
    for i=1:M
        if(verbose>4)
            display(['constrained_ridge:    M=' num2str(M)   'i=' num2str(i) 'N=' num2str(N) ] ) 
        end
        yi=Y(i,:)';
        Yi=Y';
        Yi(:,i)=[];
        xi=X(i,:)';
        Hi=xi*xi'/(xi'*xi+1e-10);
        Pi=eye(N)-Hi;
        rho=rho_factor*norm(Yi'*Pi)^2;
        bi=(Yi'*Pi*Yi+rho*I)\(Yi'*(Pi*yi));
        f(i)=(xi'*yi-xi'*Yi*bi)/(xi'*xi);
        indexes=1:M;
        indexes(i)=[];
        B(i,indexes)=bi';
    end

    NOISE=sparse(speye(M)-B)*Y-bsxfun(@times,f,X); %same as diag(f)*X
    sigma2learnt=sum(sum(NOISE.^2))/(sum(NPresent)-1);
    me=(IM-B)*meanY-bsxfun(@times,f,meanX);
    if(verbose>2), display(['constrained_ridge: Done,   M=' num2str(M)   'rho_factor=' num2str(rho_factor) 'N=' num2str(N) ', sigma2learnt=' num2str(sigma2learnt) ] ), end
