# Supplementary material for: Inference of Gene Regulatory Networks with Sparse Structural Equation Models Exploiting Genetic Perturbations
Source: PLoS Comput Biol. 2013 May 23;9(5):e1003068. doi: 10.1371/journal.pcbi.1003068 (PMC3662697; doi:10.1371/journal.pcbi.1003068)
Supplement: Software S1 — Software package implementing the SML algorithm. (ZIP) [file pcbi.1003068.s008.zip › constrained_ML.m]

function [B,f,me]=constrained_ML(B,f,S,Y,X,sigma2,params)

if(nargin==6)
    params=[];
end
if(isfield(params,'verbose'))
    verbose=params.verbose
else
    verbose=1;
end

if(isfield(params,'maxiter'))
    maxiter=params.maxiter
else
    maxiter=1000;
end

[M,N]=size(Y);
IM=speye(M);

[Y,X,meanY,meanX]=centerYX(Y,X);

%the corresponding one in entry i of ei will be added in the loop
ei=zeros(M,1);
s=sum(S,2);
I=speye(M);

f0=zeros(M,1);
F1=zeros(M);
for i=1:M
    f0(i)=(X(i,:)*Y(i,:)')/(X(i,:)*X(i,:)');
    F1(:,i)=(Y*X(i,:)')/(X(i,:)*X(i,:)');
end

for k=1:(maxiter)
    BFold=[B f];
    if(verbose>2),display(['ML3: iteration k=' num2str(k) ', Ns=' num2str(sum(s))]),end 
    for i=1:M
        if (s(i))
            ei(i)=1;
            %zi is used and updated below in order to compute the m_ij=cofactor_ij/det(I-B)
            zi=(I-B)\ei;
            js_i=find(S(i,:)>0);
            for j=js_i
                m_ij=zi(j);
                B_old=B(i,j);
                y_j=Y(j,:)';
                BiT=B(i,:);
                BiT(j)=0; %to remove B(i,j) and obtain the ith row of B\ij;
                a_iT=(ei'-BiT)*Y-f(i)*X(i,:);
                r_ij=y_j'*y_j;
                beta_ij=a_iT*y_j;
                if (m_ij==0) %go to the linear equation 
                    B(i,j)=beta_ij/r_ij; 
                else%if m_ij ~=0 go to the quadratic equation
                    d_ij=1/m_ij+B(i,j);
                    theta_ij=r_ij*d_ij+beta_ij;
                    k_ij=d_ij*beta_ij-N*sigma2;
                    q_ij=theta_ij^2-4*r_ij*k_ij;
                    Bijp=(1/(2*r_ij))*(theta_ij+sqrt(q_ij));
                    Bijm=(1/(2*r_ij))*(theta_ij-sqrt(q_ij));
                    candsBij=[Bijm, Bijp]';
                    Lss=sigma2*N*log((d_ij-candsBij).^2)/2-0.5*sum((ones(length(candsBij),1)*a_iT-candsBij*Y(j,:)).^2,2);
                    Rss=0.5*sum((ones(length(candsBij),1)*a_iT-candsBij*Y(j,:)).^2,2);
                    [f_max,l_max]= max(Lss);
                    B(i,j)=candsBij(l_max);
                end %m_ij
                dB=B_old-B(i,j);
                zi=zi/(1+dB*m_ij);
           end%j
         %now coordinate ascent on matrix of perturbation-gene links F
         f(i)=f0(i)-B(i,:)*F1(:,i);
         ei(i)=0;
        end%s(i)
    end%i
   
    delta_BF=norm(BFold-[B f],'fro')/(norm(BFold,'fro')+1e-10);
    if (delta_BF<1e-2);
        NOISE=(IM-B)*Y-bsxfun(@times,f,X);%same as diag(f)*X; 
        sigma2learnt=sum(sum(NOISE.^2))/(N*M-1);
        me=(IM-B)*meanY-bsxfun(@times,f,meanX);
        return
    end
end %k  

me=(IM-B)*meanY-bsxfun(@times,f,meanX);
NOISE=(IM-B)*Y-bsxfun(@times,f,X);
sigma2learnt=sum(sum(NOISE.^2))/(N*M-1);
if (verbose>1), display(['constrained_ML: exit on max_iter, delta_{BF}=' num2str(delta_BF)]), end
