# Supplementary material for: Inference of Gene Regulatory Networks with Sparse Structural Equation Models Exploiting Genetic Perturbations
Source: PLoS Comput Biol. 2013 May 23;9(5):e1003068. doi: 10.1371/journal.pcbi.1003068 (PMC3662697; doi:10.1371/journal.pcbi.1003068)
Supplement: Software S1 — Software package implementing the SML algorithm. (ZIP) [file pcbi.1003068.s008.zip › centerYX.m]

function[Y,X,meansY,meansX]=centerYX(Y,X)
[M,N]=size(Y);

%removing the mean is equivalent to minimize for an intercept
meansX=(sum(X,2)/N);
meansY=(sum(Y,2)/N);
X=X-meansX*ones(1,N);
Y=Y-meansY*ones(1,N);
